# Supplementary material for: Identification of Key Biomarkers for Systemic Lupus Erythematosus Progression and Therapy Response: A Bulk RNA‐Sequencing‐Based Bioinformatics Study
Source: Brain Behav. 2025 Nov 28;15(12):e71098. doi: 10.1002/brb3.71098 (PMC12662787; doi:10.1002/brb3.71098)
Supplement: Supplementary file 1 — Supplementary Information: brb371098‐sup‐0001‐TableS1.csv [file BRB3-15-e71098-s001.csv]

ABCC13
ABCC4
ABCG2
AC007401.2
ACKR1
ACSM3
ADIPOR1
AF090939
AF520793
AHSP
AK025288
ALAS2
ALDH5A1
ALS2CR12
ANK1
ANKH
ANKHD1
ANKRD44-IT1
ANKRD9
ANP32A-IT1
AQP1
ASCC2
ATAD5
ATP1B2
AX746823
AX747507
AX748267
BAG1
BC032415
BC047364
BC047651
BC113958
BCL2L1
BLVRB
BPGM
BSG
C21orf15
C9orf78
CA1
CAPN5
CAPRIN2
CARM1
CATR1
CCDC122
CCDC176
CCND3
CDKL1
CLIC2
CLTC-IT1
COX17
CR1L
CTB-181H17.1
CTB-50L17.7
CTD-2012K14.6
CTNNAL1
CTSE
CYBRD1
DCAF12
DDIT4
DMTN
DNAJA4
DNAJB2
DNAJC6
DNASE1L3
DPCD
DPM2
DSERG1
DSP
E2F2
EPB41
EPB42
ERMN
FAM104A
FAM117A
FAM132B
FAM210B
FAM46C
FAXDC2
FBXO7
FECH
FIS1
FKBP1B
FKBP8
FOXO3
FOXP1-IT1
G0S2
GATA1
GLRX5
GMPR
GNA12
GPR146
GSPT1
GUCD1
GUK1
GYPA
GYPB
GYPC
HAGH
HBBP1
HBD
HBM
HBQ1
HBZ
HEMGN
HEPACAM2
HIST1H4E
HMBS
HNRNPU-AS1
HOTS
HTR2B
HYMAI
IGF2BP2
ISCA1
ITLN1
ITPK1-AS1
JAZF1
JHDM1D-AS1
KEL
KLF1
KLF2
KLHDC8A
KRT1
LILRA4
LINC00260
LOC100128751
LOC100131262
LOC100131541
LOC101927066
LOC101927365
LOC101927752
LOC101928817
LOC101929774
LOC102724387
LOC145474
LOC151657
LOC221272
LOC283588
LOC646014
LOC727820
LOC729870
LYL1
8-Mar
MBNL3
MICAL2
MICALCL
MINOS1P1
MIR4296
MIRLET7D
MKRN1
MXI1
MYL4
MYO10
NARF
NEDD4L
NME4
NME9
NPRL3
ODC1
OK/SW-CL.36
OSBP2
PAQR9
PBX1
PDZK1IP1
PHOSPHO1
PIGC
PINK1
PIP4K2A
PIP5K1B
PITHD1
PLEK2
PPDPF
PRO1082
PRO2852
PSMF1
RAB2B
RAD23A
RBM38
RBM6
RFESD
RHAG
RHD
RILP
RNF10
RNF123
RNF182
RP11-138A9.1
RP11-182L21.5
RP11-63D14.1
RP11-732A19.1
RP11-77H9.8
RP3-368A4.6
RP5-1074L1.4
RP5-1154L15.2
RPIA
RPS24
RUNDC3A
RUNX1-IT1
SCARNA17
SELENBP1
SESN3
SFRP2
SHARPIN
SHISA4
SIAH2
SLC14A1
SLC25A37
SLC25A39
SLC2A1
SLC38A5
SLC4A1
SLC6A8
SLC7A5
SLC8A1-AS1
SMIM1
SMIM24
SMIM5
SMOX
SNCA
SND1-IT1
SNX29P2
SOX6
SPTA1
SPTB
SRRD
ST6GALNAC4
STAM-AS1
STRADB
TAL1
TBC1D22B
TCP11L2
TFDP2
TGM2
TMCC2
TMEM56
TMEM86B
TMOD1
TNFRSF21
TNS1
TRAK2
TRIM10
TRIM51
TRIM58
TSPAN5
TSPAN7
TSPO2
TTC25
TUBB2A
USP12
VWCE
XK
YBX1
YBX3
YOD1
YPEL4
